# Supplementary material for: PARM1 Drives Smooth Muscle Cell Proliferation in Pulmonary Arterial Hypertension via AKT/FOXO3A Axis
Source: Int J Mol Sci. 2023 Mar 28;24(7):6385. doi: 10.3390/ijms24076385 (PMC10094810; doi:10.3390/ijms24076385)
Supplement: Supplementary file 1 [file ijms-24-06385-s001.zip]

Archive with 1 entries (1 files):
- ijms-2072878-supplementary.pdf
